# Supplementary material for: Acute inflammation upregulates FAHFAs in adipose tissue and in differentiated adipocytes
Source: J Biol Chem. 2024 Nov 5;300(12):107972. doi: 10.1016/j.jbc.2024.107972 (PMC11647607; doi:10.1016/j.jbc.2024.107972)
Supplement: Supplemental Table S1 [file mmc1.xlsx]

## Sheet: Sheet1
Fatty acid	Hydroxy fatty acid	FAHFA
Palmitic acid (PA)	Hydroxy stearic acid (HSA)	PAHSA
Oleic acid (OA)	Hydroxy stearic acid (HSA)	OAHSA
Palmitoleic acid (PO)	Hydroxy stearic acid (HSA)	POHSA
Palmitic acid (PA)	Hydroxy octadecadienoic acid (HODE)	PAHODE
Oleic acid (OA)	Hydroxy octadecadienoic acid (HODE)	OAHODE
Palmitoleic acid (PO)	Hydroxy octadecadienoic acid (HODE)	POHODE
Linoleic acid (LA)	Hydroxy octadecadienoic acid (HODE)	LAHODE
Heptadecenoic acid (C17:1)	Hydroxy stearic acid (HSA)	C17:1HSA
Heptadecenoic acid (C17:1)	Hydroxy octadecadienoic acid (HODE)	C17:1HODE
Heptadecenoic acid (C17:1)	Hydroxy heptadecenoic acid (C17:1)	C17:1 H C17:1
Palmitic acid (PA)	Hydroxy heptadecenoic acid (C17:1)	PAHC17:1
Oleic acid (OA)	Hydroxy heptadecenoic acid (C17:1)	OAHC17:1
Palmitoleic acid (PO)	Hydroxy heptadecenoic acid (C17:1)	POHC17:1
Heptadecenoic acid (C17:1)	Hydroxy eicosatetraenoic acid (HETE)	C17:1HETE
Palmitic acid (PA)	Hydroxy eicosatetraenoic acid (HETE)	PAHETE
Oleic acid (OA)	Hydroxy eicosatetraenoic acid (HETE)	OAHETE
Stearic acid (SA)	Hydroxy eicosatetraenoic acid (HETE)	SAHETE
Heptadecenoic acid (C17:1)	Leukotriene B4 (LTB4)	C17:1LTB4
Palmitic acid (PA)	Leukotriene B4 (LTB4)	PALTB4
Oleic acid (OA)	Leukotriene B4 (LTB4)	OALTB4
Stearic acid (SA)	Leukotriene B4 (LTB4)	SALTB4
